# Supplementary material for: Genomic Health Literacy Interventions in Pediatrics: Scoping Review
Source: J Med Internet Res. 2021 Dec 24;23(12):e26684. doi: 10.2196/26684 (PMC8742210; doi:10.2196/26684)
Supplement: Multimedia Appendix 2 [file jmir_v23i12e26684_app2.xlsx]

## Sheet: Sheet1
Reference	Title	Year	Lead author	Country	City	Urban/Not Urban	Population	Sample size	Sample Breakdown	Parent Mean Age	Children Mean Age	Pediatric Disease Type	Included Diseases	Duration (months)	Gender	Ethnicity	Design	Methods	Data Collection Location	Journal
34	"Before Facebook and before social media...we did not know anybody else that had this": parent perspectives on internet and social media use during the pediatric clinical genetic testing process	2018	Barton	USA	Seattle	Urban	Parents of children (<18)	20		Not known	Not known	Underwent genetic testing	Usher syndrome = 2 Undiagnosed = 2 Hearing loss (Connexin 26) = 1 Williams syndrome = 1 Branchio Oto renal syndrome =1 Chromosome 3p deletion = 1 Achondroplasia = 1 Facioscapulohumeral muscular dystrophy (FSHD) = 1 Sickle cell anemia = 1 Suspected primarily ciliary dyskineseia (PCD) = 1 Pyruvate dehydrogenase complex deficiency = 1 Suspected dystonia = 1 CHARGE syndrome = 1 DYT1 dystonia = 1 22q …	6	10% Male, 90% Female	85% White, 15% Other	Qualitative	Interview	Phone (n=20), in-person (n=1)	Journal of Community Genetics
44	Support, information, and integration of genetics for children with congenital lower limb deficiencies in British Columbia, Canada	2019	Campbell	Canada	Not known	Not known	Parents of children (<19)	25		Not known	24.23 months	Congenital lower limb deficiency	Congenital short femur = 3 Fibular hemimelia = 19 Central deficiency = 1 Tibial hemimelia = 1 Transtibial amputation = 1	18	16% Male, 84% Female	Not known	Mixed-methods	Questionnaire	BCCH Orthopaedic Clinic	Paediatrics & Child Health | Oxford Academic
43	Genetic Knowledge and Attitudes of Parents of Children with Congenital Heart Defects	2014	Fitzgerald-Butt	USA	Not known	Not known	Parents of children (between ages of 0-20)	287		Not known	Not known	Congenital heart defects	Coarctation of the aorta (CoA) = 41.1% Aortic stenosis (AS) = 20.9% Bicuspid aortic valve (BAV) = 16.7% Hypoplastic left-heart syndrome (HLHS) = 14.3% Other (Shoneb, IAA-Ac, MSd) = 6.9%	1	36.2% Male, 63.8% Female	94.4% White, 5.6% Other	Quantitative	Survey	Mailed Survey	American Journal of Medical Genetics
35	Information Management in Families Who Have a Child With a Genetic Condition	2009	Gallo	USA	Not known	Not known	Parents with children (3-15 years old)	142		39.84	10.1	Various single gene conditions	Sickle cell disease = 29 (34%) PKU = 16 (19%) Cystic fibrosis = 16 (19%) Neurofibromatosis = 10 (12%) Bleeding disorders = 7 (8%) Thalassemia = 4 (5%) Marfan syndrome = 4 (5%)	Not known	2% Male, 98% Female	52% White, 38% African American/Black, 4% Asian, 4% Hispanic, 2% Other	Mixed-methods	Standardized measures (Family APGAR, Family Hardiness Index (FHI); Quality of life measured by Quality of Life Index (QLI); Interviews	Family Home	Journal of Pediatric Nursing
42	Speaking Genomics to Parents Offered Germline Testing for Cancer Predisposition: Use of a 2-Visit Consent Model	2019	Johnson	USA	Memphis	Urban	Parents	121		37.5	Not known	Cancer	N/A	20	22% Father, 74% Mother, 3% Legally Appointed Representative	Not known	Mixed-methods	Numeracy and Literacy (Subjective Numeracy Scale), Genetic/Genomic knowledge (GKQ), Statistical Analysis, Qualitative feedback on brochure	Clinic	Wiley Online Library
41	Patient hopes for diagnostic genomic sequencing: roles of uncertainty and social status	2016	Khan	USA	Chapel Hill, Greenville	Urban	Adults and parents	270	191 adults, 79 parents	35.7	N/A	Suspected to have a genetic disease	Cancer = 27.8% Cardiovascular disorder = 6.7% Neurodevelopmental disorder = 27.4% Congenital malformations = 7.0% Retina = 9.3% Other (eg., mitochondrial disorder) = 21.9%	21	23.3% Male, 76.7% Female	75.% White 11.1% Hispanic/Latino 11.9% Black/African American 3.3% American Indian/Alaska Native 1.1% Asian 3.7% Other race	Mixed-methods	Surveys and questionnaires	Telephone surveys and mail-in questionnaires	European Journal of Human Genetics
38	Development of a measure of genome sequencing knowledge for young people: The kids-KOGS	2019	Lewis	UK	London, Essex, and Wiltshire	Urban	Children (ages 11-15)	539		N/A	12.8	No specified disease	N/A	12	40.4% Male, 59.2% Female, 0.2% Missing	Not known	Quantitative	Factor analysis, psychometric analysis, statistical analysis	Schools	Wiley Online Library
12	Adolescent and Parental Attitudes about Return of Genomic Research Results: Focus Group Findings Regarding Decisional Preferences	2018	McGowan	USA	Not known	Not known	Parents and adolescents (13-18 years)	33	18 parents, 15 adolescents	45	15	No specified disease	N/A	2	21.2% Male, 78.8% Female	28 White, 2 Black, 4 Asian, 1 Hispanic	Qualitative	Focus Groups	Pediatric academic medical center	Journal of Empirical Research on Human Research Ethics .
39	Adolescents’ and Parents’ Genomic Testing Decisions: Associations With Age, Race, and Sex	2019	Myers	USA	Cincinnati	Urban	Parents and adolescents (13-17)	326	163 parent-child dyads	45	15.4	No specified disease	N/A	20	77 Male, 248 Female, 1 Other	252 White, 52 Black/African-American, 22 Multiple Races/Other	Mixed-methods	Decision tool, statistical analysis, interviews	Pediatric academic medical center	Journal of Adolescent Health
3	Conversations With Children About DNA and Genes Using an Original Children’s Book	2014	Newcomb	USA	Arlington	Urban	Parents and children (<11)	52	26 parent-child dyads	Not known	Not known	Hospitalized children with various diseases	N/A	Not known	62% Male, 38% Female	42% White 27% Hispanic 23% African American 8% Other	Mixed-methods	Genetic Knowledge Index and Interviews	Hospital	Journal of Pediatric Health Care
16	Experience with genetic counseling: the adolescent perspective	2016	Pichini	Canada	Toronto	Urban	Adolescents (ages 12-18)	11		N/A	15.5	Diaganosed with a genetic condition	3M syndrome = 1 Alport syndrome = 2 Autoimmune polyglandular syndrome type 1 = 1 Bartter syndrome =2 Congenital adrenal hyperplasia =1 Cystic fibrosis = 1 Hemophilia B = 1 Neurofibromatosis type 1 = 1 Stickler syndrome = 1	Not known	2 Male, 9 Female	Not known	Qualitative	Interview	Phone (n=9), in-person (n=2)	Journal of Genetic Counseling - Wiley Online Library
40	Cool, but Is It Credible? Adolescents’ and Parents’ Approaches to Genetic Testing	2010	Rew	USA	Large metropolitan area in the south-central Unites States	Urban	Parents and adolescents (14-21 years)	33	22 adolescents, 11 parents	42.4	14.45	No specified disease	N/A	Not known	15 Male, 18 Female	Not known	Qualitative	Interview	Large metropolitan area	Western Journal of Nursing Research
36	How Parents Search, Interpret, and Evaluate Genetic Information Obtained from the Internet	2009	Roche	USA	University-based hospital in the south- eastern United States	Urban	Parents	100		Not known	N/A	Referred for genetic services	Chromosome abnormalities 45,X 47,XXY 47, XX, +21 mos 45, X/47,XYY/46,XY mos 47,XX, +13/46,XX Partial trisomy 8p Partial monosomy 18q; partial trisomy 4q (de novo) Partial monosomy 9q;partial trisomy 19p (pat) Del 4q (de novo) Del 15q (Prader–Willi Syndrome) (de novo) Del 22q11 (VCFS/DiGeorge Syndrome) (de novo) Del 22q13 (de novo) Clinical phenotypes Aniridia Arrhinea, microophthalmia Blepharophi…	24	Not known	20% African American 62% European American 11% Latino 7% Native American	Qualitative	Interview	Family Home	Journal of Genetic Counseling - Wiley Online Library
37	Producing genetic knowledge and citizenship through the Internet: mothers, pediatric genetics, and cybermedicine	2007	Schaffer	USA	University-based hospital in the southeastern United States.	Urban	Mothers	100		Not known	N/A	Diaganosed with a genetic condition	61 = received, or had confirmed, a definitive genetic diagnosis through genetic testing or a clinical exam 39 = did not get a clear diagnosis.	42	100% Female	African American = 20 Latino = 11 Native American = 7 White = 62	Qualitative	Interview	Family Home	Sociology of Health & Illness - Wiley Online Library

## Sheet: Sheet2
Knowledge	4
Use of internet and social media for information and emotional support	3
Decision making	2
Hopes and attitudes	2
Experiences with genetic counseling	1
Interventions to improve knowledge	2
